# Supplementary material for: Phyllosphere bacterial and fungal communities vary with host species identity, plant traits and seasonality in a subtropical forest
Source: Environ Microbiome. 2022 Jun 9;17:29. doi: 10.1186/s40793-022-00423-3 (PMC9185928; doi:10.1186/s40793-022-00423-3)
Supplement: Supplementary file 1 — Additional file 1: Table S1. Information for the 45 representative tree species in the Dinghushan 20-ha lower subtropical evergreen broad-leaved forest dynamics plot in Guangdong Province, China. [file 40793_2022_423_MOESM1_ESM.xlsx]

## Sheet: Table S1
	Table S1 Information for the 45 representative tree species in the Dinghushan 20-ha lower subtropical evergreen broad-leaved forest dynamics plot in Guangdong Province, China
	Subphylum	Class	Subclass	Order	Family	Species	Importance value
	Gymnospermae	Coniferopsida		Pinales	Pinaceae	Pinus massoniana	0.9348
	Angiospermae	Dicotyledoneae	Archichlamydeae	Ranales	Magnoliaceae	Magnolia paenetalauma	0.0237
					Lauraceae	Cryptocarya concinna	4.1036
						Cryptocarya chinensis	3.8837
						Machilus breviflora	1.0049
						Machilus chinensis	1.78
				Sapindales	Sabiaceae	Meliosma rigida	0.3162
					Aquifoliaceae	Ilex ficoidea	1.17
					Celastraceae	Euonymus laxiflorus	0.906
					Sapindaceae	Mischocarpus pentapetalus	1.789
				Parietales	Theaceae	Schima superba	3.1368
				Fagales	Fagaceae	Castanopsis fissa	1.023
						Castanopsis chinensis	14.076
				Juglandales	Juglandaceae	Engelhardia roxburghiana	5.051
				Rosales	Rosaceae	Pygeum topengii	0.5009
					Fabaceae	Ormosia glaberrima	2.313
					Saxifragaceae	Itea chinensis	0.1063
				Urticales	Moraceae	Artocarpus styracifolius	1.18
					Ulmaceae	Gironniera subaequalis	0.969
				Rutales	Polygalaceae	Xanthophyllum hainanense	2.251
					Rutaceae	Acronychia pedunculata	0.3009
					Burseraceae	Canarium album	0.9615
				Pandales	Pandaceae	Microdesmis caseariifolia	0.207
				Myrtiflorae	Rhizophoraceae	Carallia brachiata	1.499
					Myrtaceae	Syzygium rehderianum	3. 6979
						Syzygium acuminatissimum	2. 753
						Syzygium levinei	0.6834
						Syzygium championii	0.5092
					Melastomataceae	Memecylon ligustrifolium	1.53
						Blastus cochinchinensis	3.806
				Euphorbiales	Euphorbiaceae	Aporosa yunnanensis	2.3038
						Macaranga sampsonii	0.8828
						Mallotus paniculatus	0.8302
				Malvales	Elaeocarpaceae	Elaeocarpus dubius	0.95
					Sterculiaceae	Sterculia lanceolata	0.1898
			Sympetalae	Ericales	Ericaceae	Craibiodendron scleranthum	2.3646
						Rhododendron henryi	0.936
				Primulales	Myrsinaceae	Ardisia quinquegona	2.688
						Myrsine seguinii	1.1331
				Ebenales	Sapotaceae	Sarcosperma laurinum	1.6748
					Symplocaceae	Symplocos wikstroemiifolia	0.1905
					Ebenaceae	Diospyros morrisiana	0.6293
				Rubiales	Rubiaceae	Aidia canthioides	10.657
				Umbelliflorae	Araliaceae	Schefflera octophylla	0.5684
		Monocotyledoneae		Principes	Palmae	Caryota ochlandra	0.2057
