# Supplementary material for: Phyllosphere bacterial and fungal communities vary with host species identity, plant traits and seasonality in a subtropical forest
Source: Environ Microbiome. 2022 Jun 9;17:29. doi: 10.1186/s40793-022-00423-3 (PMC9185928; doi:10.1186/s40793-022-00423-3)
Supplement: Supplementary file 3 — Additional file 3: Table S3. Pearson correlation coefficients of the relationships between biodiversity metrics and plant traits. [file 40793_2022_423_MOESM3_ESM.xls]

## Sheet: Table S3
Table S3 Pearson correlation coefficients of the relationships between biodiversity metrics and host plant traits
	SLA	LDMC	Amass	WUE	C	N	P	Ca	K	Si	Phe	Tan	Fla	DBH	Height	GR	MR	WD	IV
Bacterial diversity (Shannon)	-0.0783038	0.11186	-0.161262	0.0675818	-0.00320513	-0.0864082	0.0377641	-0.22*	-0.0540339	-0.108121	0.0136948	-0.0115619	-0.00906468	-0.0376031	0.058906	-0.0647592	0.148284	0.0671425	-0.0636463
Bacterial evenness (Pielou)	-0.0399283	0.117453	-0.119528	0.0404499	0.0427445	-0.125695	0.0291673	-0.25*	0.034275	-0.132002	0.0258083	-0.0100558	0.0015028	-0.0270155	0.072389	-0.0537584	0.138724	0.0392193	-0.0277312
Fungal diversity (Shannon)	0.068	-0.091	-0.053	-0.065	-0.23*	0.25 *	0	0.067	-0.065	0.163	-0.056	-0.091	-0.215	-0.111	-0.128	-0.016	0.161	-0.013	-0.23*
Fungal evenness (Pielou)	0.079	-0.065	-0.038	-0.103	-0.183	0.29**	0.103	0.041	-0.146	0.168	-0.026	-0.017	-0.171	-0.136	-0.139	0.019	0.18	-0.017	-0.21*
Refer to Table S2 for the definitions of the abbrevations. Significance levels for each variable are given by: *p < 0.05; **p < 0.01.
